# Supplementary material for: In vivo screening of flavonoid compounds revealed quercetin as a potential drug to improve recovery of angiostrongyliasis after albendazole treatment
Source: PLoS Negl Trop Dis. 2024 Sep 30;18(9):e0012526. doi: 10.1371/journal.pntd.0012526 (PMC11476796; doi:10.1371/journal.pntd.0012526)
Supplement: S1 Table — (XLSX) [file pntd.0012526.s001.xlsx]

## Sheet: 工作表1
Gene name	Primer pairs (5' to 3')	Melting Tm
β-actin	Forward 5'-CAT CCG TAA AGA CCT CTA TGC C-3'	60
	Reverse 5'-ATG GAG CCA CCG ATC CAC A-3'
IL-1β	Forward 5'-GCT GAA AGC TCT CCA CCT CAA-3'	60
	Reverse 5'-GTA TTG CTT GGG ATC CAC ACT CT-3'
