# Supplementary material for: In vivo screening of flavonoid compounds revealed quercetin as a potential drug to improve recovery of angiostrongyliasis after albendazole treatment
Source: PLoS Negl Trop Dis. 2024 Sep 30;18(9):e0012526. doi: 10.1371/journal.pntd.0012526 (PMC11476796; doi:10.1371/journal.pntd.0012526)
Supplement: S1 Data — (XLSX) [file pntd.0012526.s002.xlsx]

## Sheet: Figure 1
Figure 1A. Weight (Normallzed weight)
Week	Uninfected				AC				AC+Alb				AC+Alb+Hes				AC+Alb+Quer				AC+Alb+Nar
mice No.	1	2	3	mean±SD	1	2	3	mean±SD	1	2	3	mean±SD	1	2	3	mean±SD	1	2	3	mean±SD	1	2	3	mean±SD
0	1	1	1	1.00±0.00	1	1	1	1.00±0.00	1	1	1	1.00±0.00	1	1	1	1.00±0.00	1	1	1	1.00±0.00	1	1	1	1.00±0.00
1	1.00074	1.04729	1.07621	1.04±0.04	1.00383	0.969894	1.03909	1.00±0.03	1.1244	1.06189	1.06414	1.08±0.04	1.08962	1.01988	1.02903	1.05±0.04	1.04065	1.05933	1.04581	1.05±0.01	1.01969	0.976023	1.02027	1.01±0.03
2	1.02595	1.05797	1.12208	1.07±0.05	1.0658	0.948739	0.992182	1.00±0.06	1.07097	0.953766	1.00618	1.01±0.06	1.0351	0.905963	1.01013	0.98±0.07	0.980352	0.971056	0.942918	0.96±0.02	0.978848	0.946403	0.930931	0.95±0.02
3	1.0252	1.07857	1.12519	1.08±0.05	0.820964	0.79821	0.828714	0.82±0.02	1.03907	0.882923	0.928903	0.95±0.08	0.943988	0.891437	0.812289	0.88±0.07	0.831301	0.910999	0.887245	0.88±0.04	0.906637	0.818759	0.83033	0.85±0.05
4	1.03929	1.10374	1.15163	1.10±0.06	0.800306	0.628967	0.829424	0.75±0.11	1.14912	1.04549	1.04482	1.08±0.06	1.08514	1.01988	0.956111	1.02±0.06	0.98103	1.02677	1.00705	1.00±0.02	0.993435	0.962623	1.02928	1.00±0.03
Weight (AUC, Area Under Curve)
	Uninfected	AC	AC+Alb	AC+Alb+Hes	AC+Alb+Quer	AC+Alb+Nar
1	4.072	3.791	4.309	4.111	3.843	3.902
2	4.236	3.531	3.921	3.827	3.955	3.722
3	4.399	3.775	4.022	3.83	3.879	3.796
Week	Uninfected				AC				AC+Alb				AC+Alb+Cas				AC+Alb+Wog				AC+Alb+Vit				AC+Alb+TSIIA
mice No.	1	2	3	mean±SD	1	2	3	mean±SD	1	2	3	mean±SD	1	2	3	mean±SD	1	2	3	mean±SD	1	2	3	mean±SD	1	2	3	mean±SD
0	1	1	1	1.00±0.00	1	1	1	1.00±0.00	1	1	1	1.00±0.00	1	1	1	1.00±0.00	1	1	1	1.00±0.00	1	1	1	1.00±0.00	1	1	1	1.00±0.00
1	1.02324	1.05498	1.01219	1.03±0.02	1.07293	1.05431	1.03033	1.05±0.02	0.989247	1.01198	0.998404	1.00±0.01	1.02642	1.01647	1.04546	1.03±0.01	1.01306	1.01459	1.0312	1.02±0.01	1.03613	1.03639	1.05051	1.04±0.01	1.02164	1.00387	1.03599	1.02±0.02
2	1.07303	1.06932	1.07561	1.07±0.00	0.946515	0.976726	0.972707	0.97±0.02	1.0273	0.972843	0.960096	0.99±0.04	0.979798	0.976048	0.946429	0.97±0.02	1.02074	0.963533	0.946728	0.98±0.04	1.02023	0.936709	1.0571	1.00±0.06	0.891791	0.876161	0.953052	0.91±0.04
3	1.09129	1.0996	1.08455	1.09±0.01	0.764182	0.74166	0.686884	0.73±0.04	1.04715	0.798722	0.80846	0.88±0.14	0.791764	0.91991	0.964286	0.89±0.09	0.893241	0.837925	0.870624	0.87±0.03	0.886561	0.803797	0.727672	0.81±0.08	0.76194	0.842105	0.816119	0.81±0.04
4	1.12614	1.10916	1.12033	1.12±0.01	0.772285	0.776571	0.680819	0.74±0.05	1.067	0.999201	1.00319	1.02±0.04	0.926185	1.03219	1.05438	1.00±0.07	1.03149	0.995948	0.979452	1.00±0.03	1.04913	0.986551	0.956808	1.00±0.05	0.939552	0.993808	1.04147	0.99±0.05
Weight (AUC, Area Under Curve)
	Uninfected	AC	AC+Alb	AC+Alb+Cas	AC+Alb+Wog	AC+Alb+Vit	AC+Alb+TSIIA
1	4.251	3.67	4.097	3.761	3.943	3.967	3.645
2	4.278	3.661	3.783	3.929	3.814	3.77	3.719
3	4.233	3.53	3.769	3.983	3.838	3.814	3.826
Figure 1B. Beam Walk test (Time)
Week	Uninfected				AC				AC+Alb				AC+Alb+Hes				AC+Alb+Quer				AC+Alb+Nar
mice No.	1	2	3	mean±SD	1	2	3	mean±SD	1	2	3	mean±SD	1	2	3	mean±SD	1	2	3	mean±SD	1	2	3	mean±SD
0	22	14	9	15.00±6.56	21	20	13	18.00±4.36	15	11	14	13.33±2.08	10	18	16	14.67±4.16	6	13	11	10.00±3.61	11	5	13	9.67±4.16
1	11	8	11	10.00±1.73	11	8	11	10.00±1.73	18	10	14	14.00±4.00	10	42.6667	9	20.56±19.16	7	17	12	12.00±5.00	17	9	14	13.33±4.04
2	9	7	19	11.67±6.43	16	11	21	16.00±5.00	23	20	18	20.33±2.52	12	38.6667	10	20.22±16.00	21	16	17	18.00±2.65	24	27	16	22.33±5.69
3	17	11	14	14.00±3.00	23	22	12	19.00±6.08	13	11	15	13.00±2.00	7	35	5	15.67±16.77	14	25.5	7	15.50±9.34	20	9	15	14.67±5.51
4	16	19	16	17.00±1.73	23.6667	120	44.5	62.72±50.69	8	8	22	12.67±8.08	13.3333	25.6667	5	14.67±10.40	7.66667	34.5	12	18.06±14.41	30	17	13.6667	20.22±8.63
Weight (AUC, Area Under Curve)
	Uninfected	AC	AC+Alb	AC+Alb+Hes	AC+Alb+Quer	AC+Alb+Nar
1	56	72.33	65.5	40.67	48.83	81.5
2	42.5	111	50.5	138.2	82.25	56
3	56.5	72.75	65	34.5	47.5	58.33
Week	Uninfected				AC				AC+Alb				AC+Alb+Cas				AC+Alb+Wog				AC+Alb+Vit				AC+Alb+TSIIA
mice No.	1	2	3	mean±SD	1	2	3	mean±SD	1	2	3	mean±SD	1	2	3	mean±SD	1	2	3	mean±SD	1	2	3	mean±SD	1	2	3	mean±SD
0	11	13	13	12.33±1.15	20	21	13	18.00±4.36	9	12	10	10.33±1.53	16	10	18	14.67±4.16	13	23	10	15.33±6.81	8	6	11	8.33±2.52	12	13	7	10.67±3.21
1	20	12	18	16.67±4.16	9	11	9	9.67±1.15	19	10	19	16.00±5.20	19	21	28	22.67±4.73	14	15	14	14.33±0.58	8	13	23	14.67±7.64	13	15	15	14.33±1.15
2	13	8	9	10.00±2.65	11	16	19	15.33±4.04	18.5	16	17	17.17±1.26	11	16	28	18.33±8.74	18	24	13	18.33±5.51	19	12	21	17.33±4.73	15	20	13	16.00±3.61
3	18	16	12	15.33±3.06	30	23	20	24.33±5.13	13	10	12	11.67±1.53	14	6	20	13.33±7.02	18	16	11	15.00±3.61	10	29	120	53.00±58.80	21	15	25	20.33±5.03
4	25.3333	21	20	22.11±2.83	120	23	35	59.33±52.88	9	20	22	17.00±7.00	21	9	15	15.00±6.00	11	12	14	12.33±1.53	12	19	34	21.67±11.24	17	12	15	14.67±2.52
Weight (AUC, Area Under Curve)
	Uninfected	AC	AC+Alb	AC+Alb+Cas	AC+Alb+Wog	AC+Alb+Vit	AC+Alb+TSIIA
1	69.17	120	59.5	62.5	62	47	63.5
2	53	72	52	52.5	72.5	66.5	62.5
3	55.5	72	64	92.5	50	186.5	64
Figure 1C. Hindlimb Clasping test (Score)
Week	Uninfected				AC				AC+Alb				AC+Alb+Hes				AC+Alb+Quer				AC+Alb+Nar
mice No.	1	2	3	mean±SD	1	2	3	mean±SD	1	2	3	mean±SD	1	2	3	mean±SD	1	2	3	mean±SD	1	2	3	mean±SD
0	0	0	0	0.00±0.00	0	0	0	0.00±0.00	0	0	0	0.00±0.00	0	0	0	0.00±0.00	0	0	0	0.00±0.00	0	0	0	0.00±0.00
1	0	0	0	0.00±0.00	0	0	0	0.00±0.00	0	0	0	0.00±0.00	0	0	0	0.00±0.00	0	0	0	0.00±0.00	0	0	0	0.00±0.00
2	0	0	0	0.00±0.00	0	0	0	0.00±0.00	0	0	0	0.00±0.00	0	0	0	0.00±0.00	0	0	0	0.00±0.00	0	0	0	0.00±0.00
3	0	0	0	0.00±0.00	2	2	2	2.00±0.00	2	1	2	1.67±0.58	2	2	2	2.00±0.00	2	1	2	1.67±0.58	2	2	2	2.00±0.00
4	0	0	0	0.00±0.00	3	3	3	3.00±0.00	2	2	2	2.00±0.00	3	2	2	2.33±0.58	3	2	2	2.33±0.58	3	2	3	2.67±0.58
Hindlimb Clasping test (AUC, Area Under Curve)
	Uninfected	AC	AC+Alb	AC+Alb+Hes	AC+Alb+Quer	AC+Alb+Nar
1	0	3.5	3	3.5	3.5	3.5
2	0	3.5	2	3	2	3
3	0	3.5	3	3	3	3.5
Week	Uninfected				AC				AC+Alb				AC+Alb+Cas				AC+Alb+Wog				AC+Alb+Vit				AC+Alb+TSIIA
mice No.	1	2	3	mean±SD	1	2	3	mean±SD	1	2	3	mean±SD	1	2	3	mean±SD	1	2	3	mean±SD	1	2	3	mean±SD	1	2	3	mean±SD
0	0	0	0	0.00±0.00	0	0	0	0.00±0.00	0	0	0	0.00±0.00	0	0	0	0.00±0.00	0	0	0	0.00±0.00	0	0	0	0.00±0.00	0	0	0	0.00±0.00
1	0	0	0	0.00±0.00	1	1	0	0.67±0.58	0	0	0	0.00±0.00	0	0	0	0.00±0.00	0	0	0	0.00±0.00	0	0	0	0.00±0.00	0	0	1	0.33±0.58
2	0	0	0	0.00±0.00	2	1	0	1.00±1.00	0	1	2	1.00±1.00	2	1	0	1.00±1.00	2	1	0	1.00±1.00	1	1	1	1.00±0.00	1	2	1	1.33±0.58
3	0	0	0	0.00±0.00	3	3	3	3.00±0.00	2	3	3	2.67±0.58	3	2	3	2.67±0.58	3	2	2	2.33±0.58	2	3	3	2.67±0.58	3	3	3	3.00±0.00
4	0	0	0	0.00±0.00	3	3	3	3.00±0.00	2	2	2	2.00±0.00	1	2	2	1.67±0.58	3	2	2	2.33±0.58	2	3	3	2.67±0.58	3	2	2	2.33±0.58
Weight (AUC, Area Under Curve)
	Uninfected	AC	AC+Alb	AC+Alb+Cas	AC+Alb+Wog	AC+Alb+Vit	AC+Alb+TSIIA
1	4.251	3.67	4.097	3.761	3.943	3.967	3.645
2	4.278	3.661	3.783	3.929	3.814	3.77	3.719
3	4.233	3.53	3.769	3.983	3.838	3.814	3.826
Figure 1D. Hot Plate test (Time)
Week	Uninfected				AC				AC+Alb				AC+Alb+Hes				AC+Alb+Quer				AC+Alb+Nar
mice No.	1	2	3	mean±SD	1	2	3	mean±SD	1	2	3	mean±SD	1	2	3	mean±SD	1	2	3	mean±SD	1	2	3	mean±SD
0	2	2	4	2.67±1.15	2	2	2	2.00±0.00	1	2	2	1.67±0.58	1	3	1	1.67±1.15	2	4	2	2.67±1.15	1	3	2	2.00±1.00
1	2	2	2	2.00±0.00	4	2	5	3.67±1.53	3	3	3	3.00±0.00	2	2	4	2.67±1.15	4	1	3	2.67±1.53	2	5	2	3.00±1.73
2	2	5	4	3.67±1.53	3	2	3	2.67±0.58	4	4	2	3.33±1.15	6	3	8	5.67±2.52	4	2	10	5.33±4.16	2	4	3	3.00±1.00
3	2	9	3	4.67±3.79	5	5	8	6.00±1.73	2	5	5	4.00±1.73	3	4	4	3.67±0.58	3	6	3	4.00±1.73	7	7	3	5.67±2.31
4	6	3	8	5.67±2.52	15	15	7	12.33±4.62	8	5	11	8.00±3.00	3	7	5	5.00±2.00	11	5	5	7.00±3.46	4	4	3	3.67±0.58
Weight (AUC, Area Under Curve)
	Uninfected	AC	AC+Alb	AC+Alb+Hes	AC+Alb+Quer	AC+Alb+Nar
1	10	20.5	13.5	13	17.5	13.5
2	18.5	17.5	15.5	14	13.5	19.5
3	15	20.5	16.5	19	19.5	10.5
Week	Uninfected				AC				AC+Alb				AC+Alb+Cas				AC+Alb+Wog				AC+Alb+Vit				AC+Alb+TSIIA
mice No.	1	2	3	mean±SD	1	2	3	mean±SD	1	2	3	mean±SD	1	2	3	mean±SD	1	2	3	mean±SD	1	2	3	mean±SD	1	2	3	mean±SD
0	5	2	7	4.67±2.52	4	5	2	3.67±1.53	3	3	3	3.00±0.00	4	2	2	2.67±1.15	4	2	4	3.33±1.15	3	2	4	3.00±1.00	2	3	4	3.00±1.00
1	3	4	4	3.67±0.58	3	6	4	4.33±1.53	5	4	4	4.33±0.58	4	6	6	5.33±1.15	5	4	3	4.00±1.00	7	5	8	6.67±1.53	3	4	6	4.33±1.53
2	3.5	2.5	3	3.00±0.50	8	4	10	7.33±3.06	4	8	5	5.67±2.08	4	7	10	7.00±3.00	6	3	15	8.00±6.24	7	6	4	5.67±1.53	5	8	8	7.00±1.73
3	3	2	4	3.00±1.00	15	12	15	14.00±1.73	4	6	4	4.67±1.15	5	5	5	5.00±0.00	5	5	7	5.67±1.15	5	10	15	10.00±5.00	12	6	10	9.33±3.06
4	3	3	2	2.67±0.58	9.5	8	9	8.83±0.76	5	9	7	7.00±2.00	4	3	5	4.00±1.00	3	7	7.33333	5.78±2.41	5	6	15	8.67±5.51	4	3.33333	3	3.44±0.51
Weight (AUC, Area Under Curve)
	Uninfected	AC	AC+Alb	AC+Alb+Cas	AC+Alb+Wog	AC+Alb+Vit	AC+Alb+TSIIA
1	13.5	32.75	17	17	19.5	23	23
2	11	28.5	24	20.5	16.5	25	21.17
3	15.5	34.5	18	24.5	30.67	36.5	27.5
Figure 1E. Wire Hang test (Time)
Week	Uninfected				AC				AC+Alb				AC+Alb+Hes				AC+Alb+Quer				AC+Alb+Nar
mice No.	1	2	3	mean±SD	1	2	3	mean±SD	1	2	3	mean±SD	1	2	3	mean±SD	1	2	3	mean±SD	1	2	3	mean±SD
0	120	120	120	120.00±0.00	120	120	120	120.00±0.00	120	120	120	120.00±0.00	120	120	120	120.00±0.00	120	120	120	120.00±0.00	120	120	120	120.00±0.00
1	120	120	120	120.00±0.00	120	120	120	120.00±0.00	120	120	120	120.00±0.00	120	120	120	120.00±0.00	120	120	120	120.00±0.00	120	120	120	120.00±0.00
2	120	120	120	120.00±0.00	120	120	120	120.00±0.00	120	120	120	120.00±0.00	120	120	120	120.00±0.00	120	120	120	120.00±0.00	120	120	120	120.00±0.00
3	120	120	120	120.00±0.00	102	118	16	78.67±54.86	120	120	8.5	82.83±64.37	120	120	74	104.67±26.56	120	68.5	120	102.83±29.73	13.3333	120	120	84.44±61.58
4	120	120	120	120.00±0.00	14	0	18	10.67±9.45	120	120	78	106.00±24.25	120	120	120	120.00±0.00	120	115	120	118.33±2.89	120	120	120	120.00±0.00
Weight (AUC, Area Under Curve)
	Uninfected	AC	AC+Alb	AC+Alb+Hes	AC+Alb+Quer	AC+Alb+Nar
1	480	409	480	480	480	373.3
2	480	418	480	480	426	480
3	480	325	347.5	434	480	480
Week	Uninfected				AC				AC+Alb				AC+Alb+Cas				AC+Alb+Wog				AC+Alb+Vit				AC+Alb+TSIIA
mice No.	1	2	3	mean±SD	1	2	3	mean±SD	1	2	3	mean±SD	1	2	3	mean±SD	1	2	3	mean±SD	1	2	3	mean±SD	1	2	3	mean±SD
0	120	120	120	120.00±0.00	120	120	120	120.00±0.00	120	120	120	120.00±0.00	120	120	120	120.00±0.00	120	120	120	120.00±0.00	120	120	120	120.00±0.00	120	120	120	120.00±0.00
1	120	120	120	120.00±0.00	120	43.6667	120	94.56±44.07	120	120	90	110.00±17.32	120	120	120	120.00±0.00	120	120	120	120.00±0.00	120	120	120	120.00±0.00	120	120	120	120.00±0.00
2	120	120	120	120.00±0.00	120	115	120	118.33±2.89	120	120	120	120.00±0.00	120	120	120	120.00±0.00	120	119	120	119.67±0.58	120	120	119	119.67±0.58	120	120	114	118.00±3.46
3	120	120	120	120.00±0.00	61	100	120	93.67±30.01	120	120	51	97.00±39.84	25	120	10	51.67±59.65	120	118	120	119.33±1.15	120	26	10	52.00±59.43	120	120	15	85.00±60.62
4	120	120	120	120.00±0.00	4	69.3333	15	29.44±34.98	109	118	67	98.00±27.22	79	120	9	69.33±56.13	54.3333	96	120	90.11±33.23	120	13	77	70.00±53.84	104	120	17	80.33±55.43
Weight (AUC, Area Under Curve)
	Uninfected	AC	AC+Alb	AC+Alb+Cas	AC+Alb+Wog	AC+Alb+Vit	AC+Alb+TSIIA
1	480	363	474.5	364.5	447.2	480	472
2	480	353.3	479	480	465	332.5	480
3	480	427.5	354.5	314.5	480	347.5	317.5
Figure 1F. Vertical Pole test(Time)
week	Uninfected				AC				AC+Alb				AC+Alb+Hes				AC+Alb+Quer				AC+Alb+Nar
mice No.	1	2	3	mean±SD	1	2	3	mean±SD	1	2	3	mean±SD	1	2	3	mean±SD	1	2	3	mean±SD	1	2	3	mean±SD
0	21	18	26	21.67±4.04	35	26	32	31.00±4.58	46	31	44	40.33±8.14	34	41	26	33.67±7.51	37	21	21	26.33±9.24	29	36	59	41.33±15.70
1	15	16	15	15.33±0.58	11	17	23	17.00±6.00	17	19	30	22.00±7.00	15	19	15	16.33±2.31	20	13	15	16.00±3.61	23	18	24	21.67±3.21
2	15	13	19	15.67±3.06	11	15	21	15.67±5.03	14	18	20	17.33±3.06	14	20	14	16.00±3.46	15	13	14	14.00±1.00	22	19	20	20.33±1.53
3	12	10	13	11.67±1.53	11	26	120	52.33±59.08	11.3333	11	120	47.44±62.84	10	18	16	14.67±4.16	16	14	18	16.00±2.00	120	12	13	48.33±62.07
4	11	12	20	14.33±4.93	120	120	87.6667	109.22±18.67	12	16.6667	120	49.56±61.05	11	14	9	11.33±2.52	13	11	11	11.67±1.15	19	27	19	21.67±4.62
Weight (AUC, Area Under Curve)
	Uninfected	AC	AC+Alb	AC+Alb+Hes	AC+Alb+Quer	AC+Alb+Nar
1	58	110.5	71.33	61.5	76	189
2	54	131	71.83	84.5	56	80.5
3	70	223.8	252	62.5	63	96
Week	Uninfected				AC				AC+Alb				AC+Alb+Cas				AC+Alb+Wog				AC+Alb+Vit				AC+Alb+TSIIA
mice No.	1	2	3	mean±SD	1	2	3	mean±SD	1	2	3	mean±SD	1	2	3	mean±SD	1	2	3	mean±SD	1	2	3	mean±SD	1	2	3	mean±SD
0	23	21	26	23.33±2.52	28	29	29	28.67±0.58	27	32	35	31.33±4.04	32	26	26	28.00±3.46	23	20	20	21.00±1.73	32	26	32	30.00±3.46	14	25	33	24.00±9.54
1	23	17	18	19.33±3.21	16	27	23	22.00±5.57	30	40	26	32.00±7.21	23	17	24	21.33±3.79	19	34	32	28.33±8.14	32	22	48	34.00±13.11	23	31	42	32.00±9.54
2	16	14	18	16.00±2.00	55	22	17	31.33±20.65	26	24	17	22.33±4.73	15	16	21	17.33±3.21	19	25	23	22.33±3.06	22	14	16	17.33±4.16	16	16	25	19.00±5.20
3	13	18	19	16.67±3.21	120	120	120	120.00±0.00	35	120	120	91.67±49.07	14	14	120	49.33±61.20	23	12	9	14.67±7.37	13	48	120	60.33±54.56	120	24	22	55.33±56.01
4	21	13	21	18.33±4.62	120	120	120	120.00±0.00	20	104	120	81.33±53.72	11	18	54	27.67±23.07	13	11	12	12.00±1.00	11	20	120	50.33±60.50	120	12	21	51.00±59.92
Weight (AUC, Area Under Curve)
	Uninfected	AC	AC+Alb	AC+Alb+Cas	AC+Alb+Wog	AC+Alb+Vit	AC+Alb+TSIIA
1	74	265	114.5	73.5	79	88.5	226
2	66	243.5	252	69	86.5	107	89.5
3	78.5	234.5	240.5	205	80	260	116

## Sheet: Figure 2
Figure 2B.histological score of the brain (arrows pointing to apoptotic neurons) and corresponding
	Uninfected				AC				AC+Alb				AC+Alb+Hes				AC+Alb+Quer				AC+Alb+Nar
mice No.	1	2	3	mean±SD	1	2	3	mean±SD	1	2	3	mean±SD	1	2	3	mean±SD	1	2	3	mean±SD	1	2	3	mean±SD
Meningitis	0.1	0	0.111	0.07±0.06	1.8	1.143	1.2	1.38±0.36	0.75	0.9	1.25	0.97±0.26	1.3	1.125	0.7	1.04±0.31	1	0.6	0.6	0.73±0.23	0.4	0.6	0.6	0.53±0.12
Hemorrhage	0	0	0	0.00±0.00	1.2	1.1	1.1	1.13±0.06	0.625	0.875	1	0.83±0.19	0.875	0.9	0.7	0.83±0.11	0.7	0.8	0.5	0.67±0.15	0.429	0.9	0.8	0.71±0.25
Encephalitis	0	0	0	0.00±0.00	1	0.8	1	0.93±0.12	0.8	0.6	0.6	0.67±0.12	1.2	0.2	0.2	0.53±0.58	0	0	2	0.67±1.15	0	0.4	0.4	0.27±0.23
	Uninfected				AC				AC+Alb				AC+Alb+Cas				AC+Alb+Wog				AC+Alb+Vit				AC+Alb+TSIIA
mice No.	1	2	3	mean±SD	1	2	3	mean±SD	1	2	3	mean±SD	1	2	3	mean±SD	1	2	3	mean±SD	1	2	3	mean±SD	1	2	3	mean±SD
Meningitis	0.1	0.1	0	0.07±0.06	1.9	2.3	2.2	2.13±0.21	0.6	0.5	0.8	0.63±0.15	1	0.8	0.8	0.87±0.12	0.8	0.7	0.6	0.70±0.10	0.8	0.4	0.5	0.57±0.21	1	0.6	0.9	0.83±0.21
Hemorrhage	0.1	0.1	0.2	0.13±0.06	0.9	1.4	1.7	1.33±0.40	0.7	0.3	0.6	0.53±0.21	0.4	0.4	0.4	0.40±0.00	0.3	0.3	0.6	0.40±0.17	0.3	0.3	0.3	0.30±0.00	0.4	0.2	0.5	0.37±0.15
Encephalitis	0	0	0	0.00±0.00	1.6	2.2	2	1.93±0.31	0.2	0.4	0.6	0.40±0.20	0.2	0.2	0.6	0.33±0.23	0.4	0.2	0.4	0.33±0.12	0.8	0.2	0.2	0.40±0.35	0.2	0.6	0.2	0.33±0.23
Figure 2C. The number of apoptotic neurons counted in the H&E-stained sections.
	Uninfected				AC				AC+Alb				AC+Alb+Hes				AC+Alb+Quer				AC+Alb+Nar
mice No.	1	2	3	mean±SD	1	2	3	mean±SD	1	2	3	mean±SD	1	2	3	mean±SD	1	2	3	mean±SD	1	2	3	mean±SD
Cortex	0.3	0.556	0.25	0.37±0.16	1.75	1.429	1.333	1.50±0.22	1.4	1	0.778	1.06±0.32	0.6	0.2	0.6	0.47±0.23	0.286	0.625	0.2	0.37±0.22	0.833	0.7	0.3	0.61±0.28
Hippocampus	0.25	0.875	0.625	0.58±0.31	0.75	0	1.25	0.67±0.63	0.75	1.875	1.125	1.25±0.57	0.25	1.125	0.75	0.71±0.44	0.583333	0.291667	0	0.29±0.29	1.66667	0.208333	0.166667	0.68±0.85
Cerebellum	0.3	0.2	0.375	0.29±0.09	1.8	1.4	1.5	1.57±0.21	0.7	1.111	0.889	0.90±0.21	1.333	0.6	0.5	0.81±0.45	0.4	0.9	0.444	0.58±0.28	0.571	0.4	0.714	0.56±0.16
	Uninfected				AC				AC+Alb				AC+Alb+Cas				AC+Alb+Wog				AC+Alb+Vit				AC+Alb+TSIIA
mice No.	1	2	3	mean±SD	1	2	3	mean±SD	1	2	3	mean±SD	1	2	3	mean±SD	1	2	3	mean±SD	1	2	3	mean±SD	1	2	3	mean±SD
Cortex	0.2	0.2	0.3	0.23±0.06	1.1	0.7	0.8	0.87±0.21	0.8	0.6	0.5	0.63±0.15	0.5	0.4	0.3	0.40±0.10	0.5	0.9	0.4	0.60±0.26	0.4	0.3	0.5	0.40±0.10	0.5	0.3	0.5	0.43±0.12
Hippocampus	0.125	0.25	0.083333	0.15±0.09	0.333333	0.75	0.333333	0.47±0.24	0.583333	0.833333	0.291667	0.57±0.27	0.166667	0.708333	0.083333	0.32±0.34	0.166667	0.416667	0.666667	0.42±0.25	0.541667	1.66667	1	1.07±0.57	0.5	0.166667	0.166667	0.28±0.19
Cerebellum	0.2	0.3	0.3	0.27±0.06	1.1	1	1.143	1.08±0.07	0.7	0.8	0.5	0.67±0.15	0.4	0.5	0.4	0.43±0.06	0.5	0.1	0.4	0.33±0.21	0.6	0.5	0.6	0.57±0.06	0.7	0.4	0.5	0.53±0.15

## Sheet: Figure 3
IL-1 beta levels (pg/mL)
	Uninfected	AC	AC + Alb	AC + Alb + Hes	Ac + Alb + Que	AC + Alb + Nar		Uninfected	AC	AC + Alb	AC + Alb + Cas	AC + Alb + Wog	AC + Alb + TSIIA	AC + Alb + Vit
	11.2941	19.4706	10.4706	25.7647	7.659	25.7647		6.94118	21.0588	24.0588	12.2353	31.0588	11.6471	31.0588
	7.49	26.9412	30.8235	10.4706	6.23529	14.5882		7.3865	37.0588	29.2941	15.1765	14.5882	23.4118	38.1176
	6.94118	27.5294	25.7647	10.4706	3.41176	16.49		3.41176	28.6525	23.4118	24.5882	13.5986	6.94118	13.4118
mean±SD	8.58±2.37	24.65±4.49	22.35±10.60	15.57±8.83	5.77±2.16	18.95±5.98		5.91±2.18	28.92±8.00	25.59±3.23	17.33±6.45	19.75±9.81	14.00±8.48	27.53±12.73

## Sheet: Figure 7
Figure 7A											Figure 7F
	Uninfected	AC	AC + Alb	AC + 10 Que	AC + 20 Que	AC + 40 Que	AC + Alb + 10 Que	AC + Alb + 20 Que	AC + Alb + 40 Que			Uninfected	AC	AC + Alb	AC + 10 Que	AC + 20 Que	AC + 40 Que	AC + Alb + 10 Que	AC + Alb + 20 Que	AC + Alb + 40 Que
	0	3.12848	58.3028	6.60265	13.2445	42.743	10.4452	25.5063	11.7409			13.261	20.8368	12.2509	26.9984	23.8671	20.2307	21.7459	16.6954	12.857
	21.745	0	18.4367	35.9051	27.2168	23.4655	23.2462	21.8947	10.2777			23.6651	21.7459	26.9984	37.0994	21.4428	26.5943	25.9883	21.7459	22.3519
	0	0	31.9188	29.5172	17.912	21.0752	17.9169	24.6627	29.9494			22.4529	21.4428	11.8469	22.3519	15.0792	31.4428	23.564	21.7459	12.2509
	7.35915	15.0757	32.6463	33.8917	12.7875	29.5902	14.4772	16.3445	8.63464			22.0489	22.958	21.4428	24.1701	22.3519	29.8267	38.7156	21.1398	24.4731
	0	31.95	28.15	26.6893	31.8628	7.00985	7.8843	8.659	8.6592			14.0691	15.625	18.265	30.5337	21.4428	40.9378	18.6598	19.6584	20.1548
mean±SD	5.82±9.46	10.03±13.74	33.89±14.77	26.52±11.71	20.60±8.56	24.78±13.01	14.79±6.08	19.41±7.00	13.85±9.09		mean±SD	19.10±5.00	20.52±2.84	18.16±6.40	28.23±5.84	20.84±3.37	29.81±7.56	25.73±7.73	20.20±2.14	18.42±5.57
Figure 7B											Figure 7G
	Uninfected	AC	AC + Alb	AC + 10 Que	AC + 20 Que	AC + 40 Que	AC + Alb + 10 Que	AC + Alb + 20 Que	AC + Alb + 40 Que			Uninfected	AC	AC + Alb	AC + 10 Que	AC + 20 Que	AC + 40 Que	AC + Alb + 10 Que	AC + Alb + 20 Que	AC + Alb + 40 Que
	95.0006	24.7932	641.764	44.0157	75.5679	0	79.0434	69.9394	36.8408			30.7778	147.921	73.6349	282.206	186.492	173.635	133.635	96.4921	67.9206
	472.286	91.9258	230.427	269.718	164.541	119.508	274.686	80.6385	71.9709			73.6349	375.063	390.778	413.635	135.064	186.492	220.778	173.635	182.206
	113.335	0	235.348	0	69.4614	119.256	48.6386	34.2199	245.682			70.7778	130.778	110.778	182.206	130.778	149.349	263.635	177.921	47.9206
	270.332	193.086	118.901	156.419	112.909	223.274	374.73	103.793	50.1996			56.4921	195.064	195.064	225.064	135.064	213.635	130.778	199.349	207.921
	125.278	363.265	82.65	54	214.062	335.573	81.268	123.655	64.598			90.7778	165.154	265.655	327.921	169.349	166.492	263.264	168.266	185.659
mean±SD	215.25±159.72	134.61±148.07	261.82±222.81	104.83±108.54	127.31±61.53	159.52±126.22	171.67±144.68	82.45±34.06	93.86±85.94		mean±SD	64.49±22.44	202.80±99.19	207.18±126.89	286.21±90.21	151.35±25.06	177.92±24.05	202.42±66.43	163.13±39.08	138.33±74.40
Figure 7C											Figure 7H
	Uninfected	AC	AC + Alb	AC + 10 Que	AC + 20 Que	AC + 40 Que	AC + Alb + 10 Que	AC + Alb + 20 Que	AC + Alb + 40 Que			Uninfected	AC	AC + Alb	AC + 10 Que	AC + 20 Que	AC + 40 Que	AC + Alb + 10 Que	AC + Alb + 20 Que	AC + Alb + 40 Que
	79.4807	182.53	202.206	102.715	139.376	100.397	83.4986	84.9593	83.8747			43.7714	70.9143	40.9143	125.914	112.7	107.343	61.6286	55.2	35.2
	106.224	122.198	105.62	151.67	123.468	154.828	120.54	81.5298	79.751			53.0571	83.7714	43.0695	115.065	120.2	90.2	96.6286	88.0571	81.6286
	84.021	53.5738	98.0325	89.0161	99.5264	128.806	73.2188	62.392	115.612			45.2	81.6286	48.7714	93.4143	62.3429	158.771	86.9857	73.0571	39.4857
	108.349	166.301	85.3371	129.556	169.02	109.258	136.366	97.6596	110.122			48.7714	96.9857	92.3429	105.2	79.4857	98.7714	78.4143	69.8429	91.2714
	89.5723	263.254	205.487	215.413	170.473	86.1019	163.847	146.65	86.5941			28.7714	136.958	156.327	137.343	76.2714	121.629	138.654	154.265	106.326
mean±SD	93.53±13.08	157.57±77.35	139.34±59.34	137.67±49.74	140.37±30.34	115.88±26.71	115.49±37.45	94.64±31.70	95.19±16.43		mean±SD	43.91±9.19	94.05±25.71	76.28±49.44	115.39±17.17	90.20±24.96	115.34±26.91	92.46±28.85	88.08±38.79	70.78±31.81
Figure 7D											Figure 7I
	Uninfected	AC	AC + Alb	AC + 10 Que	AC + 20 Que	AC + 40 Que	AC + Alb + 10 Que	AC + Alb + 20 Que	AC + Alb + 40 Que			Uninfected	AC	AC + Alb	AC + 10 Que	AC + 20 Que	AC + 40 Que	AC + Alb + 10 Que	AC + Alb + 20 Que	AC + Alb + 40 Que
	5.86737	9.65436	8.29105	4.22251	5.43354	5.11282	3.7288	6.45872	3.86214			20.3145	21.4435	14.0242	27.8952	25.5565	66.2016	19.9919	7.73387	7.57258
	6.38745	8.65323	7.23035	8.59088	6.39873	5.97394	4.80264	4.71239	3.8221			9.34677	21.6855	71.4436	72.0887	26.0403	25.3145	46.121	19.9919	22.1694
	6.77419	5.82344	4.79308	6.05271	6.61015	6.15553	4.67821	5.20496	5.62236			7.08871	11.5242	6.60484	25.7984	16.7661	45.1532	25.3145	19.75	5.31452
	5.51118	7.47897	6.96124	6.8859	5.25987	5.04639	4.53019	4.69341	5.50388			12.5726	24.5887	19.0242	18.5403	41.0403	27.5726	14.6693	16.3629	12.7339
	5.04106	12.2654	9.5984	7.01306	5.34858	3.91709	7.65841	5.6281	4.65298			19.0242	42.625	48.326	20.9597	22.8952	72.0887	8.6595	12.6598	15.2396
mean±SD	5.92±0.69	8.78±2.42	7.37±1.78	6.55±1.59	5.81±0.64	5.24±0.89	5.08±1.50	5.34±0.74	4.69±0.86		mean±SD	13.67±5.83	24.37±11.34	31.88±27.20	33.06±22.14	26.46±8.95	47.27±21.50	22.95±14.35	15.30±5.18	12.61±6.65
Figure 7E											Figure 7J
	Uninfected	AC	AC + Alb	AC + 10 Que	AC + 20 Que	AC + 40 Que	AC + Alb + 10 Que	AC + Alb + 20 Que	AC + Alb + 40 Que			Uninfected	AC	AC + Alb	AC + 10 Que	AC + 20 Que	AC + 40 Que	AC + Alb + 10 Que	AC + Alb + 20 Que	AC + Alb + 40 Que
	798.005	1126.79	1164.94	627.183	636.001	978.204	813.241	920.789	870.763			125.48	309.48	101.48	485.48	453.48	387.48	273.48	253.48	141.48
	847.499	1100.99	1081.12	1135.76	946.353	964.708	851.73	846.802	651.365			209.48	423.48	637.48	293.48	447.48	417.48	519.48	459.48	399.48
	811.837	495.879	933.465	943.415	812.094	927.198	777.035	949.266	907.915			141.48	315.48	153.48	429.48	241.48	591.48	417.48	411.48	141.48
	897.487	1096.86	1011.74	1100.99	813.154	866.033	911.996	872.509	987.095			157.48	339.48	381.48	573.48	321.48	549.48	357.48	363.48	429.48
	818.186	865.264	841.626	984.137	932.045	835.839	765.27	814.065	862.981			185.48	263.578	254.26	615.48	297.48	325.48	231.265	152.627	363.526
mean±SD	834.60±39.52	937.16±268.42	1,006.58±125.71	958.30±201.48	827.93±124.67	914.40±61.80	823.85±59.76	880.69±54.69	856.02±124.52		mean±SD	163.88±33.78	330.30±58.89	305.64±214.09	479.48±126.95	352.28±94.25	454.28±112.13	359.84±114.89	328.11±124.32	295.09±142.16

## Sheet: Figure 4 - Chart
Figure 4A Normalized Body weight
Week	Uninfected						AC						AC + Alb					AC + 10 Que						AC + 20 Que						AC + 40 Que						AC + Alb + 10 Que					AC + Alb + 20 Que					AC + Alb + 40 Que
mice No.	1	2	3	4	5	mean±SD	1	2	3	4	5	mean±SD	1	2	3	4	mean±SD	1	2	3	4	5	mean±SD	1	2	3	4	5	mean±SD	1	2	3	4	5	mean±SD	1	2	3	4	mean±SD	1	2	3	4	mean±SD	1	2	3	4
0	100	100	100	100	100	100.00±0.00	100	100	100	100	100	100.00±0.00	100	100	100	100	100.00±0.00	100	100	100	100	100	100.00±0.00	100	100	100	100	100	100.00±0.00	100	100	100	100	100	100.00±0.00	100	100	100	100	100.00±0.00	100	100	100	100	100.00±0.00	100	100	100	100
1	106.177	100.953	97.1514	109.871	103.582	103.55±4.86	105.962	102.188	102.806	105.004	104.525	104.10±1.56	106.204	104.129	109.544	106.108	106.50±2.25	103.744	102.293	102.52	103.912	103.279	103.15±0.72	103.809	103.063	106.809	102.257	106.186	104.42±1.98	108.295	106.742	107.788	106.965	109.528	107.86±1.12	117.295	94.1048	110.99	104.986	106.84±9.87	108.967	103.026	101.233	97.5335	102.69±4.77	102.905	105.237	106.28	106.623
2	106.246	101.466	96.6267	110.023	103.618	103.60±5.04	96.2385	96.7907	99.5569	93.4565	97.5113	96.71±2.21	95.7903	93.1421	101.943	105.559	99.11±5.66	94.1457	94.0089	94.2405	96.3624	91.5052	94.05±1.72	96.6393	94.302	99.5078	97.7427	93.6681	96.37±2.42	102.664	96.0965	90.1869	96.7009	97.8383	96.70±4.46	101.147	87.7729	103.741	94.4364	96.77±7.17	94.1489	96.7628	91.7331	87.8788	92.63±3.78	95.7123	95.911	98.2287	97.0567
3	107.824	103.372	102.849	111.845	107.017	106.58±3.66	77.2179	79.1393	79.8375	75.9045	68.9291	76.21±4.35	77.6957	58.5024	91.3851	90.1167	79.42±15.25	71.7495	72.5592	71.4183	75.3603	69.8212	72.18±2.04	72.8155	71.5812	73.831	70.4289	73.4352	72.42±1.40	79.6043	70.4045	73.4424	72.3607	75.1801	74.20±3.48	85.9836	72.9985	84.2557	85.1879	82.11±6.11	90.5775	85.0809	75.2719	77.0965	82.01±7.13	86.722	87.231	88.7279	75.3495
4	107.824	102.713	104.348	111.921	105.263	106.41±3.59	82.044	79.6499	80.5761	72.4403		78.68±4.27	54.6086		76.25	94.9897	75.28±20.21	62.6957	74.2604	73.7221	80.302	81.2221	74.44±7.40	88.2001	74.6439	84.9877	81.4898	72.1252	80.29±6.79	81.3546	66.5011	79.9065	70.4545		74.55±7.22	99.918	83.5517	97.1161	100.578	95.29±7.97	87.234	93.8776	86.8745	89.2178	89.30±3.22	96.4039	95.6958	100.966	85.4305
Figure 4B Beam walk test
Week	Uninfected						AC						AC + Alb					AC + 10 Que						AC + 20 Que						AC + 40 Que						AC + Alb + 10 Que					AC+Alb+20 Qur					AC + Alb + 40 Que
mice No.	1	2	3	4	5	mean±SD	1	2	3	4	5	mean±SD	1	2	3	4	mean±SD	1	2	3	4	5	mean±SD	1	2	3	4	5	mean±SD	1	2	3	4	5	mean±SD	1	2	3	4	mean±SD	1	2	3	4	mean±SD	1	2	3	4
0	12	7	11	6	9	9.00±2.55	11	11	12	10	7	10.20±1.92	7	13	8	12	10.00±2.94	12	10	10	11	5	9.60±2.70	14	10	13	10	14	12.20±2.05	9	13	11	13	13	12.33±1.15	11	11	8	12	10.50±1.73	11	10	11	8	10.00±1.41	12	7	11	8
1	12	6	13	10	10	10.20±2.68	9	12	7	13	13	10.80±2.68	8	11	16	9	11.00±3.56	9	8	10	10	7	8.80±1.30	13	14	9	16	20	14.40±4.04	15	11	10	9	9	9.33±0.58	9	8	9	8	8.50±0.58	16	10	9	13	12.00±3.16	15	16	14	15
2	13	12	15	8	12	12.00±2.55	25	18	9	23	16	18.20±6.30	14	13	16	15	14.50±1.29	16	14	16	20	23	17.80±3.63	16	17	14	16	24	17.40±3.85	16	17	14	14	19	15.67±2.89	9	16	14	14	13.25±2.99	18	16	13	21	17.00±3.37	28	14	15	21
3	14	8	9	15	8	10.80±3.42	68	19	75	120	20	60.40±42.34	8	120	17	8	38.25±54.66	12	17	19	68	53	33.80±25.07	16	19	26	17	28	21.20±5.45	10	20	12	17	15	14.67±2.52	10	14	14	9	11.75±2.63	10	7	11	9	9.25±1.71	12	8	8	10
4	8	6	11	11	8	8.80±2.17	23	86	75	120	59	72.60±35.63	28	120	35	13	49.00±48.21	120	30	11	48	16	45.00±44.32	30	12	14	19	39	22.80±11.43	9	20	15	27	38	26.67±11.50	6	7	8	7	7.00±0.82	7	9	10	12	9.50±2.08	6	8	7	13
Figure 4C Hindlimb clasping test
Week	Uninfected						AC						AC + Alb						AC + 10 Que						AC + 20 Que						AC + 40 Que						AC + Alb + 10 Que						AC + Alb + 20 Que						AC + Alb + 40 Que
mice No.	1	2	3	4	5	mean±SD	1	2	3	4	5	mean±SD	1	2	3	4	5	mean±SD	1	2	3	4	5	mean±SD	1	2	3	4	5	mean±SD	1	2	3	4	5	mean±SD	1	2	3	4	5	mean±SD	1	2	3	4	5	mean±SD	1
0	0	0	0	0	0	0.00±0.00	0	0	0	0	0	0.00±0.00	0	0	0	0	0	0.00±0.00	0	0	0	0	0	0.00±0.00	0	0	0	0	0	0.00±0.00	0	0	0	0	0	0.00±0.00	0	0	0	0	0	0.00±0.00	0	0	0	0	0	0.00±0.00	0
1	0	0	0	0	0	0.00±0.00	1	0	1	0	1	0.60±0.55	1	1	2	1	1	1.20±0.45	1	0	0	1	1	0.60±0.55	1	1	1	2	1	1.20±0.45	0	1	1	1	1	0.80±0.45	1	1	2	1	1	1.20±0.45	0	1	1	0	1	0.60±0.55	1
2	0	0	0	0	0	0.00±0.00	1	1	1	2	1	1.20±0.45	2	1	1	1	2	1.40±0.55	1	1	1	1	2	1.20±0.45	1	1	1	2	1	1.20±0.45	2	2	1	1	1	1.40±0.55	1	1	1	1	1	1.00±0.00	2	1	1	2	1	1.40±0.55	1
3	0	0	0	0	0	0.00±0.00	2	2	3	3	3	2.60±0.55	2	3	2	2	2	2.20±0.45	2	3	2	2	3	2.40±0.55	2	2	3	2	2	2.20±0.45	2	2	2	2	3	2.20±0.45	2	2	2	2	2	2.00±0.00	2	2	2	1	1	1.60±0.55	2
4	0	0	0	0	0	0.00±0.00	3	2	3	3	3	2.80±0.45	2	3	1	2	3	2.20±0.84	3	3	2	1	3	2.40±0.89	2	3	3	2	2	2.40±0.55	2	2	3	2	2	2.20±0.45	2	2	1	2	2	1.80±0.45	2	2	2	1	1	1.60±0.55	2
Figure 4D Hot plate test
Week	Uninfected						AC						AC + Alb						AC + 10 Que						AC + 20 Que						AC + 40 Que						AC + Alb + 10 Que					AC + Alb + 20 Que					AC + Alb + 40 Que
mice No.	1	2	3	4	5	mean±SD	1	2	3	4	5	mean±SD	1	2	3	4	5	mean±SD	1	2	3	4	5	mean±SD	1	2	3	4	5	mean±SD	1	2	3	4	5	mean±SD	1	2	3	4	mean±SD	1	2	3	4	mean±SD	1	2	3
0	3	3	5	7	5	4.60±1.67	5	7	3	6	4	5.00±1.58	4	4	3	7	5	5.00±2.00	7	4	3	5	2	3.33±1.53	8	5	5	7	3	5.00±2.00	8	3	2	7	4	4.33±2.52	4	5	7	7	5.75±1.50	5	3	5	4	4.25±0.96	3	5	4
1	5	3	3	4	4	3.80±0.84	7	6	4	5	6	5.60±1.14	7	5	6	9	4	6.33±2.52	5	6	11	6	4	7.00±3.61	4	6	4	7	9	6.67±2.52	5	4	7	11	4	7.33±3.51	4	6	5	9	6.00±2.16	5	4	7	5	5.25±1.26	6	7	4
2	2	3	3	2	4	2.80±0.84	6	10	8	15	5	8.80±3.96	11	15	9	13	8	10.00±2.65	9	11	10	6	7	7.67±2.08	8	11	6	9	10	8.33±2.08	10	6	10	9	11	10.00±1.00	7	5	10	4	6.50±2.65	9	7	8	9	8.25±0.96	7	8	5
3	2	2	3	4	4	3.00±1.00	13	11	11	15	15	13.00±2.00	10	15	7	12	11	10.00±2.65	15	11	12	7	10	9.67±2.52	10	6	9	12	13	11.33±2.08	6	10	7	7	12	8.67±2.89	11	4	5	8	7.00±3.16	7	3	5	6	5.25±1.71	6	5	5
4	4	2	5	3	3	3.40±1.14	9	13	10	13	15	12.00±2.45	7	15	8	12	12	10.67±2.31	13	13	9	13	11	11.00±2.00	8	6	7	11	6	8.00±2.65	8	6	6	8	5	6.33±1.53	6	5	3	6	5.00±1.41	3	4	6	6	4.75±1.50	3	4	7
Figure 4E Wire-hang test
Week	Uninfected						AC						AC + Alb						AC + 10 Que						AC + 20 Que						AC + 40 Que					AC + Alb + 10 Que					AC + Alb + 20 Que					AC + Alb + 40 Que
mice No.	1	2	3	4	5	mean±SD	1	2	3	4	5	mean±SD	1	2	3	4	5	mean±SD	1	2	3	4	5	mean±SD	1	2	3	4	5	mean±SD	1	2	3	4	mean±SD	1	2	3	4	mean±SD	1	2	3	4	mean±SD	1	2	3	4
0	120	120	120	120	120	120.00±0.00	120	120	120	120	120	120.00±0.00	120	120	120	120	120	120.00±0.00	120	120	120	120	120	120.00±0.00	120	120	120	120	120	120.00±0.00	120	120	120	120	120.00±0.00	120	120	120	120	120.00±0.00	120	120	120	120	120.00±0.00	120	120	120	120
1	120	120	120	120	120	120.00±0.00	105	120	120	115	120	116.00±6.52	110	120	100	110	106	109.20±7.29	120	120	90	104	120	110.80±13.54	97	120	120	114	120	114.20±9.96	118	120	99	105	110.50±10.15	120	120	120	120	120.00±0.00	120	120	120	120	120.00±0.00	120	120	120	120
2	120	120	120	120	120	120.00±0.00	84	57	120	120	120	100.20±28.74	120	120	89	27	120	95.20±40.42	120	43	68	54	120	81.00±36.69	79	78	120	94	120	98.20±20.89	120	92	120	89	105.25±17.08	110	97	76	120	100.75±19.00	120	120	120	107	116.75±6.50	90	58	120	120
3	120	120	120	120	120	120.00±0.00	0	0	0	0	0	0.00±0.00	11	0	89	20	0	24.00±37.29	0	0	33	0	0	6.60±14.76	17	0	0	0	14	6.20±8.56	0	33	12	0	11.25±15.56	56	0	120	95	67.75±52.28	22	115	20	82	59.75±46.74	105	38	110	26
4	120	120	120	120	120	120.00±0.00	0	0	1	0	0	0.20±0.45	42	0	58	25.5	0	25.10±25.63	0	10	22	0	4	7.20±9.23	15	0	0	10	20	9.00±8.94	0	70	5		25.00±39.05	34.5	40	120	113	76.88±45.90	74	120	45	120	89.75±36.88	81	120	120	119
Figure 4F Vertical pole test
Week	Uninfected						AC						AC + Alb						AC + 10 Que						AC + 20 Que						AC + 40 Que						AC + Alb + 10 Que						AC + Alb + 20 Que						AC + Alb + 40 Que
mice No.	1	2	3	4	5	mean±SD	1	2	3	4	5	mean±SD	1	2	3	4	5	mean±SD	1	2	3	4	5	mean±SD	1	2	3	4	5	mean±SD	1	2	3	4	5	mean±SD	1	2	3	4	5	mean±SD	1	2	3	4	5	mean±SD	1
0	14	21	10	14	15	14.80±3.96	13	18	14	16	19	16.00±2.55	22	21	15	13	17	17.60±3.85	17	14	15	12	16	14.80±1.92	21	19	21	20	22	20.60±1.14	23	19	18	22	12	18.80±4.32	13	10	12	14	16	13.00±2.24	20	18	9	16	16	15.80±4.15	15
1	12	11	15	14	13	13.00±1.58	13	10	10	14	11	11.60±1.82	14	27	16	17	22	19.20±5.26	17	14	14	15	14	14.80±1.30	15	16	20	19	16	17.20±2.17	18	15	17	14	15	15.80±1.64	19	17	14	15	27	18.40±5.18	21	19	15	20	15	18.00±2.83	15
2	18	10	16	11	14	13.80±3.35	31	20	15	17	34	23.40±8.56	21	20	12	22	25	20.00±4.85	14	17	16	17	24	17.60±3.78	21	23	18	15	13	18.00±4.12	14	18	15	24	20	18.20±4.02	14	10	19	10	35	17.60±10.41	30	25	17	16	27	23.00±6.20	13
3	19	10	17	13	14	14.60±3.51	120	120	120	120	120	120.00±0.00	120	120	19	120	50	85.80±48.10	120	120	120	25	120	101.00±42.49	120	120	120	120	120	120.00±0.00	120	120	120	81	70	102.20±24.68	81	67	75	37	68	65.60±16.96	84	86	105	18	68	72.20±33.02	61
4	15	11	16	12	14	13.60±2.07	120	120	120	120	120	120.00±0.00	120	120	12	120	81	90.60±47.07	120	120	120	120	120	120.00±0.00	120	120	120	120	120	120.00±0.00	120	120	120	90	76	105.20±20.86	76	81	61	48	95	72.20±18.19	19	26	67	52	48	42.40±19.65	37
[truncated: 5 more columns]

## Sheet: Figure 4 - AUC
Figure 4A Normalized Body weight
	Control	Infected	ALB	10QUER	20QUER	40QUER	ALB+10QUER	ALB+20QUER	ALB+40QUER
1	4.242	3.704	3.77	3.51	3.674	3.812	4.044	3.873	3.835
2	4.071	3.679	2.765	3.56	3.563	3.565	3.467	3.818	3.862
3	3.988	2.725	3.06	2.55	2.726	2.614	3.975	3.617	3.937
4	4.377	3.606	3.593	2.658	2.612	2.613	3.849	3.571	3.717
5	4.168	2.865	2.986	2.552	3.594	2.95	3.521	4.263	3.865
Figure 4B Beam walk test
	Control	Infected	ALB	10QUER	20QUER	40QUER	ALB+10QUER	ALB+20QUER	ALB+40QUER
1	49	75	37.5	103	67	50	36.5	53	54
2	32.5	166.5	90.5	83	61	64.5	67	42.5	45.5
3	48	150	58.5	75.5	62.5	49	45	43.5	46
4	41.5	158	124.8	97.5	63.5	60	40.5	53	56.5
5	38.5	42.5	95	53.5	98.5	42	39.5	39	48
Figure 4C Hindlimb clasping test
	Control	Infected	ALB	10QUER	20QUER	40QUER	ALB+10QUER	ALB+20QUER	ALB+40QUER
1	0	5.5	6	5.5	5	5	5	5	3.5
2	0	4	3.5	5.5	5.5	6	5	5	5
3	0	6.5	5.5	4	6.5	5.5	5.5	5	5.5
4	0	6.5	5	4.5	7	5	5	4.5	5
5	0	7	6	6.5	5	3.5	4.5	4.5	3
Figure 4D Hot plate test
	Control	Infected	ALB	10QUER	20QUER	40QUER	ALB+10QUER	ALB+20QUER	ALB+40QUER
1	12.5	33	33.5	34	30	29	27	25	22
2	10.5	37	29.5	34.5	28.5	24.5	20	17.5	24.5
3	14	26.5	27.5	35	25	31	25	25.5	19.5
4	15	36.5	36	25.5	37	34.5	27.5	25	33.5
5	16	25.5	30	20.5	36.5	23	25	26	18.5
Figure 4E Wire-hang test
	Control	Infected	ALB	10QUER	20QUER	40QUER	ALB+10QUER	ALB+20QUER	ALB+40QUER
1	480	249	322	286	302	324	326.3	359	415.5
2	480	237	300	300	260.5	298	297	475	336
3	480	300.5	334	305	258	340	436	342.5	470
4	480	295	209.8	262	300	293.5	451.5	429	385.5
5	480	300	250	218	273	254	356.2	413.2	467.2
Figure 4F Vertical pole test
	Control	Infected	ALB	10QUER	20QUER	40QUER	ALB+10QUER	ALB+20QUER	ALB+40QUER
1	63.5	230.5	182	219.5	226.5	223.5	165	190.5	162
2	61	212	100.6	217.5	228.5	150	165	161	59
3	61	212	150.6	217.5	228.5	186.7	165	161	59
4	51	219	172.5	123	224	229	53.5	68.5	183
5	55.5	219	150	226	220	101	105.8	105.2	81

## Sheet: Figure 5
Figure 5B
	Uninfected						AC						AC + Alb						AC + 10 Que						AC + 20 Que						AC + 40 Que						AC + Alb + 10 Que						AC + Alb + 20 Que						AC + Alb + 40 Que
Meningitis	0	0	0	0	0	0.00±0.00	2.3	2	2.1	2.111	2	2.10±0.12	1	1.1	1.111	0.9	1.2	1.06±0.12	1.9	1	1.444	0.714	1.778	1.37±0.50	1.6	1.125	1.4	1.4	1.167	1.34±0.19	0.9	1.1	1.222	0.889	0.875	1.00±0.16	0.7	0.8	0.444	0.6	0.84	0.68±0.16	0.5	0.4	0.667	0.333	0.444	0.47±0.13	0.3
Hemorrhage	0	0	0.1	0	0	0.02±0.04	2.111	1.556	1.7	1.667	1.84	1.77±0.21	0.875	1.2	0.75	0.7	1.54	1.01±0.35	1.6	1.5	1.333	0.667	1.6	1.34±0.39	1	1.3	1.4	1.222	0.7	1.12±0.28	0.889	1.222	0.9	0.667	1.111	0.96±0.22	0.5	0.6	0.375	0.444	1	0.58±0.25	0.333	0.571	0.4	0.429	0.375	0.42±0.09	0.222
Encephalitis	0	0	0	0	0	0.00±0.00	2	1.8	1.889	1.9	1.7	1.86±0.11	1.75	0.9	0.5	0.667	1.32	1.03±0.51	1.3	1.111	1.444	0.714	1.5	1.21±0.32	0.889	1	0.8	0.857	0.625	0.83±0.14	0.778	1	0.7	0.714	0.889	0.82±0.13	0.444	0.6	0.375	0.6	0.9	0.58±0.20	0.5	0.444	0.375	0.333	0.666	0.46±0.13	0.222
						mean±SD						mean±SD						mean±SD						mean±SD						mean±SD						mean±SD						mean±SD						mean±SD
Figure 5C
	Uninfected						AC						AC + Alb						AC + 10 Que						AC + 20 Que						AC + 40 Que						AC + Alb + 10 Que						AC + Alb + 20 Que						AC + Alb + 40 Que
Cortex	0.1	0	0.2	0.1	0.1	0.10±0.07	1.333	1.7	1	0.8	1.56	1.28±0.38	0.8	0.75	0.6	0.444	1.4	0.80±0.36	0.778	0.8	0.778	0.9	1.111	0.87±0.14	0.556	0.7	0.6	0.778	0.5	0.63±0.11	0.667	0.8	0.6	0.667	0.5	0.65±0.11	0.556	0.5	0.6	0.7	1	0.67±0.20	0.6	0.5	0.5	0.444	0.4	0.49±0.08	0.6
Hippocampus	0.208333	0.083333	0	0.25	0.541667	0.22±0.21	0.5	0.875	0.958333	0.375	2	0.94±0.64	2.45833	1.58333	0	0.166667	0.6	0.96±1.04	0.625	0.778	0.375	0.333333	1.29167	0.68±0.39	0.291667	0.375	0.083333	0	0.6	0.27±0.24	0	0.125	0.375	0.778	0	0.26±0.33	0	0.833333	0	0.25	1.2	0.46±0.54	0.25	0	0.375	0.333333	0.37	0.27±0.16	0.583333
Cerebellum	0.2	0.1	0.2	0.3	0.3	0.22±0.08	2.1	1.8	2.2	1.9	1.67	1.93±0.22	1.2	1.1	1.1	0.7	0.8	0.98±0.22	1.2	1.3	0.7	1	1	1.04±0.23	0.667	0.8	0.9	0.8	1	0.83±0.12	0.8	0.7	0.75	0.6	0.5	0.67±0.12	0.9	0.8	0.889	0.667	0.5	0.75±0.17	0.6	0.667	0.4	0.5	0.5	0.53±0.10	0.6
						mean±SD						mean±SD						mean±SD						mean±SD						mean±SD						mean±SD						mean±SD						mean±SD
Figure 5E
Uninfected	AC	AC + Alb	AC + 10 Que	AC + 20 Que	AC + 40 Que	AC + Alb + 10 Que	AC + Alb + 20 Que	AC + Alb + 40 Que
23	75	84	71	90	70	52	53	48
34	86	61	56	67	73	54	28	21
31	116	55	73	71	83	72	69	52
10	61	41	79	61	31	42	43	33
27	54	67	95	52	63	38	45	38
[truncated: 5 more columns]

## Sheet: Figure 6
Relative protein expression (Figure 6A-G; K-L)											Brain IL-1beta concentration (Figure 6H)
NLRP1B	Uninfected	AC	AC + Alb	AC + 10 Que	AC + 20 Que	AC + 40 Que	AC + Alb + 10 Que	AC + Alb + 20 Que	AC + Alb + 40 Que			Uninfected	AC	AC + Alb	AC + 10 Que	AC + 20 Que	AC + 40 Que	AC + Alb + 10 Que	AC + Alb + 20 Que	AC + Alb + 40 Que
	0.83782	1.69146	1.54647	1.60781	1.41907	1.57196	1.20565	0.97354	0.59791			22.1756	61.3107	57.7716	88.345	38.5377	83.8179	70.1739	46.8897	37.5546
	0.40213	1.39231	1.13579	0.87065	0.88769	0.99071	0.70416	0.8769	0.75899			38.4941	56.3881	43.424	54.7	64.8201	67.5651	37.3344	56.3389	32.1061
	0.57409	1.29772	0.88809	0.59463	0.90934	0.7561	0.53053	0.50768	0.31781			38.9026	91.5952	68.8355	76.7373	70.364	81.6356	68.9114	43.5582	44.3654
	0.4294	0.90444	0.94309	0.75045	0.83792	0.39002	0.49866	0.65332	0.7284			22.1788	72.7759	82.1234	96.3855	76.8458	71.3341	64.6024	37.8195	53.4376
	0.65781	1.37785	1.10977	1.12683	0.75009	0.70158	0.68102	0.51247	0.84547			36.5731	86.524	59.684	49.6573	41.3527	41.1606	79.564	41.528	30.547
mean±SD	0.58±0.18	1.33±0.28	1.12±0.26	0.99±0.40	0.96±0.26	0.88±0.44	0.72±0.28	0.70±0.21	0.65±0.21		mean±SD	31.66±8.71	73.72±15.32	62.37±14.31	73.17±20.47	58.38±17.39	69.10±17.04	64.12±15.94	45.23±7.03	39.60±9.44
NLRC4	Uninfected	AC	AC + Alb	AC + 10 Que	AC + 20 Que	AC + 40 Que	AC + Alb + 10 Que	AC + Alb + 20 Que	AC + Alb + 40 Que
	0.63962	1.55109	1.11049	0.74906	0.65854	0.4516	0.68876	0.7831	0.61688		Relative IL-1beta mRNA expression (Figure 6I)
	0.56508	1.38307	0.78965	0.71136	0.71158	0.76407	0.62448	0.56609	0.64268			Uninfected	AC	AC + Alb	AC + 10 Que	AC + 20 Que	AC + 40 Que	AC + Alb + 10 Que	AC + Alb + 20 Que	AC + Alb + 40 Que
	0.63597	0.95226	1.1628	0.99218	1.12742	0.94714	1.1109	0.75594	0.7191			0.789	2.03	1.43	2.05	0.86	0.71	0.33	0.41	0.09
	0.50575	1.21246	1.15448	0.89958	0.94825	1.04414	0.91446	0.74369	0.48117			0.774	1.53	1.07	1.22	0.7	1.05	0.33	0.13	0.13
	0.33624	0.75481	0.98605	0.52266	0.71272	0.97359	0.74967	0.59215	0.58282			1	2.752	2.323	1.21	1.39	2.98	1.748	1.132	1.033
mean±SD	0.54±0.12	1.17±0.32	1.04±0.16	0.77±0.18	0.83±0.20	0.84±0.24	0.82±0.20	0.69±0.10	0.61±0.09			0.192	3.744	1.808	5.217	5.284	1.316	1.293	1.06	0.805
												0.267	2.46	3.26	2.59	6.799	1.158	1.06	0.95	1.26
Caspase-1	Uninfected	AC	AC + Alb	AC + 10 Que	AC + 20 Que	AC + 40 Que	AC + Alb + 10 Que	AC + Alb + 20 Que	AC + Alb + 40 Que		mean±SD	0.60±0.35	2.50±0.83	1.98±0.85	2.46±1.65	3.01±2.83	1.44±0.89	0.95±0.62	0.74±0.44	0.66±0.53
	0.64646	1.2155	1.24776	1.34446	1.3793	0.9588	0.82791	0.87857	0.83971
	0.47876	1.84673	1.50597	0.75339	0.82337	0.95557	0.87158	0.88716	0.82802
	0.72768	1.68864	1.42975	0.66331	0.4948	0.80401	0.84836	0.75084	0.65268
	0.55681	1.15913	1.27789	1.08432	0.92694	0.79279	0.81201	1.16658	0.84892
	0.76455	1.40959	0.80387	0.57078	0.52848	0.50283	0.83361	1.02909	0.8185
mean±SD	0.63±0.12	1.46±0.30	1.25±0.27	0.88±0.32	0.83±0.36	0.80±0.19	0.84±0.02	0.94±0.16	0.80±0.08
IL-18	Uninfected	AC	AC + Alb	AC + 10 Que	AC + 20 Que	AC + 40 Que	AC + Alb + 10 Que	AC + Alb + 20 Que	AC + Alb + 40 Que
	0.29692	0.905018	0.7158	0.86554	0.47825	0.40765	0.67601	0.59993	0.37855
	0.68588	0.85349	1.05737	0.6146	0.31773	0.51989	0.4335	0.37085	0.26503
	0.33712	0.92739	0.73392	0.79304	0.66208	0.50992	0.83606	0.69615	0.50232
	0.38784	0.8034	0.83634	0.54957	0.78752	0.6639	0.60608	0.54303	0.47316
	0.46712	1.23187	1.18583	0.76546	0.93883	0.79369	0.4469	0.88148	0.62746
mean±SD	0.43±0.15	0.94±0.17	0.91±0.21	0.72±0.13	0.64±0.25	0.58±0.15	0.60±0.17	0.62±0.19	0.45±0.14
IL-1 beta	Uninfected	AC	AC + Alb	AC + 10 Que	AC + 20 Que	AC + 40 Que	AC + Alb + 10 Que	AC + Alb + 20 Que	AC + Alb + 40 Que
	0.71697	1.60185	1.33038	0.72578	0.61914	0.91358	1.17693	0.76957	0.59004
	0.76977	1.0442	1.24811	0.86722	0.86294	0.94783	0.99555	0.90294	0.76455
	0.58313	1.15741	1.11969	0.60988	0.72868	0.70609	0.54019	0.7088	0.59474
	0.54441	1.26154	0.87966	0.62043	0.87047	0.71413	0.72673	0.67762	0.5154
	0.53664	1.01932	0.65118	0.49277	0.59054	0.5018	0.4738	0.61144	0.44494
mean±SD	0.63±0.11	1.22±0.24	1.05±0.28	0.66±0.14	0.73±0.13	0.76±0.18	0.78±0.30	0.73±0.11	0.58±0.12
GSDMD	Uninfected	AC	AC + Alb	AC + 10 Que	AC + 20 Que	AC + 40 Que	AC + Alb + 10 Que	AC + Alb + 20 Que	AC + Alb + 40 Que
	0.62251	1.26062	0.8626	0.92015	0.95914	0.55741	0.79725	0.69591	0.48584
	0.7813	1.2861	1.4004	0.35582	0.77591	0.97657	0.46868	0.61523	0.59016
	0.58459	0.941	1.10551	0.48434	0.63168	0.40807	0.39805	0.45217	0.37602
	0.68803	1.54335	1.32425	1.1772	0.79205	0.87599	1.09112	0.862	0.41555
	0.48825	1.13178	1.21737	0.46304	0.89936	0.45812	0.52984	0.78267	0.70162
mean±SD	0.63±0.11	1.23±0.22	1.18±0.21	0.68±0.35	0.81±0.13	0.66±0.26	0.66±0.29	0.68±0.16	0.51±0.13
Caspase-3	Uninfected	AC	AC + Alb	AC + 10 Que	AC + 20 Que	AC + 40 Que	AC + Alb + 10 Que	AC + Alb + 20 Que	AC + Alb + 40 Que
	0.55573	1.1949	0.89564	0.79782	0.87494	0.63982	0.87565	0.73308	0.20398
	0.62897	1.04685	1.08087	0.81726	0.61667	0.89593	0.38823	0.5068	0.53385
	0.72398	0.98625	0.89754	0.65048	0.92362	0.75796	0.51091	0.31519	0.28546
	0.87003	0.98583	0.78287	0.85833	0.4842	0.74425	0.802792	0.44984	0.54603
	0.63839	1.12126	0.60506	0.74182	0.73944	0.96782	0.46425	0.66918	0.51131
mean±SD	0.68±0.12	1.07±0.09	0.85±0.17	0.77±0.08	0.73±0.18	0.80±0.13	0.61±0.22	0.53±0.17	0.42±0.16
BCL-2	Uninfected	AC	AC + Alb	AC + 10 Que	AC + 20 Que	AC + 40 Que	AC + Alb + 10 Que	AC + Alb + 20 Que	AC + Alb + 40 Que
	0.60873	0.55404	0.65087	0.86826	0.64507	0.93869	0.94916	0.93779	0.82143
	0.4342	0.43724	0.52284	1.04243	0.33633	0.45738	0.48638	0.87795	0.94292
	0.63155	0.61738	0.59558	0.43578	0.52895	0.47931	0.53138	0.81494	1.05409
	0.62886	0.84094	0.6611	0.500405	0.89606	0.77795	0.56504	1.14938	1.2428
	0.80071	0.38074	0.64202	0.57389	0.56936	0.71654	0.59556	0.98439	0.94713
mean±SD	0.62±0.13	0.57±0.18	0.61±0.06	0.68±0.26	0.60±0.20	0.67±0.20	0.63±0.19	0.95±0.13	1.00±0.16
